# Supplementary material for: Screening and Molecular Identification of Bacteria from the Midgut of Amphimallon solstitiale Larvae Exhibiting Antagonistic Activity against Bacterial Symbionts of Entomopathogenic Nematodes
Source: Int J Mol Sci. 2021 Nov 5;22(21):12005. doi: 10.3390/ijms222112005 (PMC8584744; doi:10.3390/ijms222112005)
Supplement: Supplementary file 1 [file ijms-22-12005-s001.zip]

Archive with 1 entries (1 files):
- ijms-1425227-supplementary.pdf
